# Supplementary material for: Extended Synaptotagmins 1 and 2 Are Required for Store-Operated Calcium Entry, Cell Migration and Viability in Breast Cancer Cells
Source: Cancers (Basel). 2024 Jul 11;16(14):2518. doi: 10.3390/cancers16142518 (PMC11274662; doi:10.3390/cancers16142518)
Supplement: Supplementary file 1 [file cancers-16-02518-s001.zip]

Archive with 1 entries (1 files):
- cancers-3072064-supplementary.pdf
